# Supplementary material for: Percutaneous tracheostomy: Comparison of three different methods with respect to tracheal cartilage injury in cadavers—Randomized controlled study
Source: Pathol Oncol Res. 2023 Jan 19;29:1610934. doi: 10.3389/pore.2023.1610934 (PMC10135429; doi:10.3389/pore.2023.1610934)
Supplement: Supplementary file 1 [file DataSheet1.xlsx]

## Sheet: 72 órán belüli
jegyzőkönyv száma	Időpont	nem	életkor kategória	életkor	beavatkozás szintje	tágítás módja (g1: Griggs haránt, g2: griggs haránt+hosszanti, pdt)	porcsérülés	megjegyzés				megjegyzés2
1	2014.0314	nő	2	60	4	1	1	alatta
2	2014.0314	ffi	3	62	3	2	0						jelmagyarázat:
3	2014.0314	nő	5	82	3	1	0						életkor	1	41-50
4	2014.0318	ffi	5	88	3	2	1	nem kpvonalban						2	51-60
5	2014.0318	ffi	3	63	4	1	0							3	61-70
6	2014.0318	nő	5	82	3	2	0							4	71-80
7	2014.0318	ffi	3	63	4	1	0							5	81-
8	201.0.325	nő	2	56	4	1	1
9	2014.0326	ffi	4	83	3	2	0						beavatkozás szintje	1	c1
10	2014.0325	nő	3	65	2	2	1							2	c1-2
11	2014.0430	nő	5		3	1	0							3	c2-3
12	2014.0430	ffi	5		2	3	1	felette						4	c3-4
13	2014.0430	nő	2		3	2	0							5	c4 alatt
14	2014.0429	ffi	5		3	1	1	felette
15	2014.0507	nő	3		5	1	2	alatta
16	2014.0507	ffi	3	69	3	1	0	pajzsmirigyvérzés
17	2014.0514	nő	5	82	3	2	1	alatta, extrém obes, pajzsmirigyvérzés
18	2014.0514	ffi	5	81	4	1	0
19	2014.0514	nő	5	87	4	1	0
20	2014.0517	ffi	5	67	5	3	1	alatta
21	2014.0710	ffi	5	82	4	2	1	alatta
22	2014.0710	nő	5	83	3	3	1	alatta
23	2014.0715	nő	4	66	5	1	0	nem kpvonalban
24	2014.0715	ffi	4	77	3	3	0	nagy pajzsmirigyen keresztül
25	2014.0715	nő	3	70	4	2	0
26	2014.1114	nő	2	61	4	3	0
27	2014.1121	ffu	3	62	2	2	0
28	2014.1121	nő	5	84	4	2	2					több punkciós kísérlet, igen obes beteg
29	2014.1126	nő	5	83	4	2	0
30	2014.1126	ffi	3	67	2	1	2	alatta, felette is
31	2014.1204	nő	3	65	3	2	1	felette				göbös pajzsmirigy
32	2014.1204	ffi	3	63	2	1	0
33	2014.1211	ffu	5	84	1	2	1
34	2014.1210	nő	5	89	3	3	1	felette
35	2014.1210	nő	3	70	2	1	1	alatta
36	2014.1211	ffi	1	47	2	2	1	alatta				nem a kpvonalban
37	2014.1219	nő	1	49	3	1	0
38	2014.1223	ffi	4	76	4	2	0
39	2014.1223	nő	5	86	3	2	0
40	2014.1223	nő	3	84	3	1	0					nem a kpvonalban
41	2014.1231	ffi	2	52		3						NEM A TRACHEÁBAN!!!!
42	2015.0326	ffi	4	75		3						NEM A TRACHEÁBAN!!!!
43	2015.0408	nő	2	57	2	3						NEM A TRACHEÁBAN!!!!
44	2015.0408	nő	2	58	0	3	2	gyűrűporc, conicotomia				conicotomia
45	2015.0411	ffi	2	54	4	1	1	alatta
46	2015.0415	nő	4	79	4	2	3					nagyon puha trachea, hallottam amikor eltört
47	2015.0415	ffi	4	79	3	3	0	0
48	2015.0421	nő	5	82	3	2	0
50	2015.1125	nő	5	85	1	1	0	nagy pajzsmirigy				44
57	2015.0616	ffi	4	71	1	1	1	felette a gyűrű tört; UH készült
59	2015.1030	ffi	2	60	4	1	1	alatta
73	2015.1209	ffi	4	77	2	1	1	alatta
74	2015.1123	nő	5	88	2	1	1	felette
75	2015.1111	nő	5	94	2	1	0
49	2015.1126	ffi	3	62	3	2	1	fölötte
51	2015.1125	nő	3	63	2	2	1	felette
55	2015.0602	nő	5	85	4	2	0
58	2015.0623	ffi	5	91	2	2	1	alatta
60	2015.1030	ffi	1	50	1	2	2	Extrém obez, fektetni nem lehetett adekvátan; többedszöri próbálkozásra sikerült a tracheáig lejutni (drót is megtört)
63	2015.1208	ffi	5	84	5	2	1	felette
64	2015.1126	nő	5	86	2	2	0
65	2015.1123	ffi	4	74	3	2	0
66	2015.1118	ffi	3	65	4	2	0
71	2015.1113	nő	2	60	2	2	0	mély trachea, nagy vérzés
72	2015.1111	nő	5	81	3	2	0
52	2015.1120	nő	5	86	5	3	0
53	2015.1126	nő	2	58	4	3	1	fölötte
54	2015.0430	ffi	4	76	0	3	1	gyűrűporc sérült
56	2015.0611	ffi	5	89	0	3	3
67	2015.1208	ffi	4	72	2	3	1	alatta, nem kp vonal
68	2015.1202	nő	2	56	3	3	paratracheális	paratracheális behelyezés, obez
69	2015.1130	ffi	1	45	2	3	1
70	2015.1125	ffi	5	83	2	3	1	heges pajzsmirigy
76	2015.1216	nő	2	57	5	3	2	alatta
62	2015.1209	ffi	3	64	2	2	0
77	2015.1223	ffi	4	75	1	2	0
78	2015.1223	nő	3	69	3	1	1	felette
79	2015.1223	ffi	1	49	3	2	0
80	2015.1230	ffi	4	78	2	1	1	alatta
81	2016.0203	ffi	3	69	2	3	0
82	2016.0201	nő	5	92	2	3	2
83	2016.0203	nő	4	71	1	1	1	alatta
84	2016.0203	nő	3	65	4	2	1	alatta
85	2016.0304	ffi	3	68	3	2	0
86	2016.0210	ffi	3	68	1	3	1	alatta				nagy, heges pajzsmirigy

## Sheet: 72 órán túli
jegyzőkönyv száma	Időpont	nem	életkor kategória	életkor	beavatkozás szintje	tágítás módja (g1: Griggs haránt, g2: griggs haránt+hosszanti, pdt)	porcsérülés	megjegyzés				megjegyzés2
1	2015.0710	ffi	3	68	3	2	0
2	2014.0325	nő	4		4	1	1
3	2014.0505	ffi	2	50	3	1	1	fölötte				nem a kpvonalban
4	2014.0505	nő	5	87	2	3	1
5	2014.0429	ffi	3		4	3	0
6	2014.1291	ffi	4	76	0	3	1					gyűrűporcban
7	2015.0409	ffi	1	49	2	2	0
8	2015.0108	nő	3	61	3	3	2	fölötte és alatta
9	2015.0409	ffi	4	71	1	1	1	alatta
10	2015.0326	ffi	5	87	3	2	0
11	2015.0410	ffi	2	60	3	1	1	alatta
12	2015.0409	nő	4	75	3	3	1	alatta				nem a kpvonalban
13	2015.0410	ffi	3	63	3	3	1	alatta
14	2015.0410	ffi	1	41	3	2	0
15	2015.0414	ffi	5	82	2	3	1	alatta
16	2015.0414	ffi	3	64	3	3	3	alatta
17	2015.0415	ffi	5	90	2	1	2	alatta és felette
18	2015.0415	ffi	2	58	2	1	0
19	2015.0421	ffi	3	61	4	2	0
20	2015.0422	nő	4	80	2	1	0
21	2015.0422	ffi	5	93	3	1	1	alatta
22	2015.0422	nő	5	90	1	1	2
23	2015.1113	nő	4	80	5	3	2	UH előtte: terime; bonc: göbös pm; hatalmas porcsérülés
24	2015.1125	ffi	5	81	3	1	0
25	2015.0430	nő	3	67	1	3	1	alatta
26	2015.0526	nő	3	64	3	2	0
27	2015.0526	nő	2	60	0	3	1	gyűrű sérült
28	2015.0526	ffi	4	73	1	1	1
29	2015.0526	nő	5	81	2	3	1	felette
30	2015.0602	ffi	2	58	3	2	1	alatta
31	2015.0602	ffi	4	74	2	1	1	alatta, UH készült
32	2015.0611	ffi	1	43	3	2	0
33	2015.0611	ffi	3	61	1	2	1
34	2015.0623	ffi	0	36	3	1	0
35	2015.0623	ffi	5	88	4	1	0	nem kp vonal
36	2015.1027	nő	5	87	3	1	1	felette, lágy vezetődrót
37	2015.1030	ffi	2	53	1	1	1	alatta
38	2015.1027	ffi	2	60	3	2	0
39	2015.1027	ffi	3	69	2	1	0
40	2015.1028	ffi	1	45	2	3	0
41	2015.1028	ffi	5	88	1	2	0
42	2015.1028	nő	5	84	2	1	0
43	2015.1110	nő	4	71	2	3	1	alsó két helyen sérült, nem kp vonal
44	2015.1216	nő	3	61	3	2	0
45	2015.1216	nő	2	52	3	2	1	felette, nem kp vonal
46	2015.1207	ffi	1	41	5	2	0
47	2015.1201	nő	5	81	4	2	0	boncolás során az ollóval a stóma nyílása átvágásra került
48	2015.1202	ffi	3	68	2	2	2	alatta felette; a fémtágítót bevezetve hallható törés
49	2015.1202	nő	2	55	3	1	0
50	2015.1123	nő	3	63	2	1	0
51	2015.1118	nő	5	85	2	1	0	nem kpvonalban
52	2015.1113	ffi	4	72	1	1	0
53	2015.1201	ffi	4	80	3	3	2	alatta felette
54	2015.1230	ffi	3	61	2	3	1	felette
55	2016.0104	ffi	3	65	2	2	2	felette				6 napos exit nagyon meszes trachea
56	2016.0104	nő	5	86	3	1	0
57	2016.0104	ffi	5	85	2	3	2	alatta és felette
58	2016.0204	nő	3	70	6	3	3					extrém cachexia, kétszeri punkció
59	2016.0204	nő	3	68	4	2	2	fémtágítónál hallható a törés				exttrém cachxia
60	2016.0208	nő	5	81	1	3	1	gyűrű sérült
61	2016.0208	nő	5	96	2	2	1	alatta
62	2016-02-10	ffi	3	64	2	1	0	vérzés
63	2016.0210	nő	5	88	4	3	1	felette
64	2016.0218	nő	5	82	3	2	1	felette
65	2016.0218	ffu	3	70	4	3	1	alatta
